# Supplementary material for: No Indication of High Host-Plant Specificity in Afrotropical Geometrid Moths
Source: J Insect Sci. 2019 Apr 30;19(3):1. doi: 10.1093/jisesa/iez028 (PMC6490970; doi:10.1093/jisesa/iez028)
Supplement: iez028_suppl_Supplementary_Appendix_1 [file iez028_suppl_supplementary_appendix_1.xlsx]

## Sheet: Sheet1
Appendix 2a
Nucleotide data used to conduct the ultrametric tree of Geometridae.
Authorships of the sequences downloaded from GenBank are indicated by uppercase lettersa-q and the relevant publications are listed below. Sequences that were not available for analyses are indicated by ×.
Species	Specimen	COI	EF-1a	WGL	GAPDH	RpS5	IDH	MDH	CAD
GEOMETRIDAE
Archiearinae
Archiearis notha	E. Ounap 196h	KX343539h	KX343683h	KX343624h	×	KX343275h	KX343349h	×	×
Archiearis parthenias	E. Ounap 194h, NW1071i, NW107-1n, o	KX343538h	DQ018899n	KX343623h	EU141485o	EU141381o	EU1415392o	EU141604o	JF785273i
Ennominae
Abraxas grossulariata	TUZ600965g, MM06725i	HQ340174g	HQ340207g	HQ340234g	HQ340216g	×	JF785523i	×	JF785240i
Abraxas sylvata	NS24p, E. Ounap 47q	MH423813q	GU580800p	GU593336p	GU580830p	GU580668p	MH423823q	MH423826q	MH423829q
Acrostatheusis reducta	SH430c	MG767883c	MG768269 c	×	MG767668 c	MG767473 c	MG768465 c	MG768082 c	MG768620 c
Aethalura punctulata	NS36p	GU580751p	GU580790p	×	GU580839p	GU580679p	×	×	×
Agriopis aurantiaria	NS06p	GU580752p	GU580791p	×	×	GU580659p	GU580855p	×	×
Alcis jubata	E. Ounap 1321l	MH522795l	MH522945l	×	MH522840l	MH522864l	×	MH522890l	MH522917l
Alcis repandata	NS39p	GU580754p	GU580793p	×	GU580842p	GU580682p	×	×	×
Angerona prunaria	MM06601i, NS46p	GU580756p	GU580795p	GU593341p	GU580847p	GU580689p	GU580881p	JF784880i	JF785236i
Aphilopota sp. SH01	R21c	MG767823c	×	×	×	MG767441c	×	MG768042c	×
Aphilopota sp. SH02	SH1015c	MG767856c	MG768244c	×	MG767643c	MG767454c	MG768444c	MG768061c	MG768600c
Arichanna melanaria	NS37b, p, E. Ounap 1342l	MH522796l	KX788708b	MH522825l	GU580840p	GU580680p	GU580874p	MH522891l	MH522918l
Ascotis reciprocaria	SH1130c	MG767825c	MG768215c	×	MG767618c	×	MG768424c	×	×
Ascotis sp. nr. reciprocaria	SH1178c	MG767824c	MG768214c	MG767331c	MG767617c	MG767442c	MG768423c	×	MG768580c
Azyx sp. nr. consocia	R913c	MG767934c	MG768317c	MG767352c	×	×	×	×	×
Biston betularia	MM05118e, i, unknownm, NS26p	EF206681m	EF206673m	GU829589e	GU580832p	GU580670p	GU580867p	GU830417e	JF785230i
Biston abruptaria	SH311c	MG767777c	MG768173c	MG767320c	MG767578c	MG767406c	MG768394c	×	MG768553c
Biston sp. nr. abruptaria	F340ac	MG767831c	×	×	MG767623c	MG767445c	×	×	MG768584c
Biston sp. SH01	SH1074c	MG767766c	MG768164c	×	MG767570c	MG767397c	MG768384c	MG768006c	MG768549c
Bupalus piniaria	MM08584i, NS27p	GU580760p	GU580798p	GU593339p	GU580833p	GU580671p	JF785527i	JF784894i	JF785253i
Cabera exanthemata	E. Ounap 1330b, MM07852i	KX788605b	KX788710b	×	JF785452i	JF785001i	JF785509i	JF784892i	JF785216i
Cabera limbata	SH328c	MG767765c	MG768163c	×	MG767569c	MG767396c	MG768383c	MG768005c	MG768548c
Cabera pusaria	E. Ounap 1325l, NS41p	MH522798l	GU580799p	×	MH522842l	GU580684p	GU580876p	×	×
Cepphis advenaria	TUZ600966g	HQ340178g	HQ340211g	HQ340238g	×	HQ340229g	HQ340221g	×	×
Chelotephrina sp. SH01	R769c	MG767929c	MG768313c	×	MG767700c	MG767513c	MG768499c	MG768109c	×
Chiasmia affinis	SH1106c	MG767809c	MG768201c	×	MG767604c	×	×	MG768030c	MG768569c
Chiasmia clathrata	MM00584i, NS40p	GU580788p	GU580818p	×	GU580843p	GU580683p	GU580875p	×	JF785208i
Chiasmia conturbata	SH1114c	MG767812c	MG768204c	×	MG767607c	MG767433c	MG768416c	MG768033c	MG768572c
Chiasmia fulvimargo	SH256c	MG767813c	MG768205c	×	MG767608c	MG767434c	MG768417c	MG768034c	MG768573c
Chiasmia fulvisparsa	SH442c	MG767808c	MG768200c	×	MG767603c	MG767430c	MG768414c	MG768029c	MG768568c
Chiasmia fuscataria	SH1086c	MG767815c	MG768207c	×	MG767610c	MG767436c	MG768418c	MG768036c	MG768575c
Chiasmia nana	R2405c	MG767924c	MG768308c	×	MG767696c	MG767509c	MG768497c	MG768106c	×
Chiasmia ostentosaria	SH370c	MG767807c	MG768199c	×	MG767602c	MG767429c	×	MG768028c	×
Chiasmia separata	SH2117c	MG767970c	MG768350c	×	MG767737c	MG767537c	×	MG768138c	×
Chiasmia sp. nr. ostentosaria	SH347c	MG767810c	MG768202c	×	MG767605c	MG767431c	MG768415c	MG768031c	MG768570c
Chiasmia sp. SH01	SH1088c	MG767811c	MG768203c	MG767327c	MG767606c	MG767432c	×	MG768032c	MG768571c
Chiasmia sp. SH02	SH2798c	MG767969c	×	×	MG767736c	MG767536c	×	MG768137c	MG768663c
Chiasmia subcurvaria	V1c	MG767940c	MG768322c	MG767356c	MG767708c	MG767520c	×	×	×
Chiasmia subvaria	SH2287c	MG767814c	MG768206c	×	MG767609c	MG767435c	×	MG768035c	MG768574c
Cleora anacantha	SH260c	MG767847c	MG768235c	×	MG767634c	MG767450c	MG768438c	MG768054c	×
Cleora cinctaria	MM01298i, NS25p	GU580763p	GU580801p	GU593337p	GU580831p	GU580669p	GU580866p	JF784867i	JF785215i
Cleora dactylata	SH1175c, Hes718ac	MG767848c	MG768236c	×	MG767635c	MG767526c	MG768439c	MG768055c	MG768593c
Cleora dargei	SH217c	MG767851c	MG768239c	×	MG767638c	MG767451c	MG768442c	MG768058c	MG768596c
Cleora echinodes	SH2388c	MG767845c	MG768233c	×	MG767632c	×	MG768436c	MG768052c	MG768591c
Cleora epiclithra	F299ac	MG767822c	MG768213c	×	MG767616c	×	MG768422c	MG768041c	×
Cleora herbuloti	SH2339c	MG767820c	MG768211c	MG767329c	MG767614c	MG767439c	MG768420c	MG768039c	MG768578c
Cleora lima	SH565c	MG767842c	MG768230c	×	MG767629c	×	MG768433c	MG768050c	MG768589c
Cleora nigrisparsalis	SH248c, Hes663c	MG767846c	MG768234c	MG767368c	MG767633c	×	MG768437c	MG768053c	MG768592c
Cleora occidens	Hes812c	MG767967c	MG768348c	×	MG767734c	MG767535c	MG768522c	MG768135c	MG768661c
Cleora oculata	SH2435c	MG767841c	MG768229c	×	MG767628c	MG767449c	×	MG768049c	MG768588c
Cleora pavlitzkiae	SH2050c	MG767850c	MG768238c	×	MG767637c	×	MG768441c	MG768057c	MG768595c
Cleora radula	F36c	MG767849c	MG768237c	×	MG767636c	×	MG768440c	MG768056c	MG768594c
Cleora sp. nr. radula	SH1118c	MG767844c	MG768232c	×	MG767631c	×	MG768435c	MG768051c	MG768590c
Cleora subcincta longifibulata	R272c, F307c	MG767818c	MG768209c	×	MG767612c	MG767438c	MG768419c	MG768038c	MG768576c
Cleora thyris	RBD52c, SH869c	MG767964c	MG768345c	×	MG767640c	×	MG768520c	MG768132c	MG768658c
Cleora tulbaghata	V3c	MG767945c	MG768326c	×	MG767713c	×	MG768508c	×	×
Colocleora indivsa	F455c	MG767826c	MG768216c	×	MG767619c	MG767443c	×	×	MG768581c
Colocleora prona	SH726c	MG767828c	MG768218c	×	MG767621c	MG767444c	MG768425c	×	×
Colocleora sp. nr. expansa	SH372c	MG767830c	MG768220c	×	MG767622c	×	MG768426c	MG768043c	MG768583c
Colocleora sp. nr. potaenia	SH663c	MG767801c	×	×	×	×	×	×	×
Colocleora sp. nr. probola SH01	F188c	MG767832c	×	×	×	×	×	×	×
Colocleora sp. nr. probola SH02	SH36c	MG767833c	MG768221c	×	MG767624c	×	MG768427c	×	MG768585c
Colocleora sp. nr. prona	SH412c	MG767827c	MG768217c	×	MG767620c	×	×	×	MG768582c
Colocleora sp. nr. spuria SH01	SH446c, SH152c	MG767795c	MG768188c	×	MG767592c	MG767420c	MG768403c	×	MG768561c
Colocleora sp. SH01	SH764c	MG767778c	MG768174c	×	×	×	×	×	×
Colocleora sp. SH02	SH2096c	MG767780c	MG768175c	×	MG767580c	MG767407c	MG768395c	MG768016c	MG768554c
Colotois pennaria	MM02692i, NS05p	GU580764p	GU580802p	×	JF785442i	GU580658p	GU580854p	JF784875i	JF785227i
Crocallis elinguaria	TUZ600967g	HQ340171g	HQ340204g	×	HQ340215g	×	×	×	×
Dasymacaria ansorgei	F99c	MG767783c	×	×	MG767582c	MG767410c	×	×	×
Dasymacaria plebeia	F481c	MG767779c	×	×	MG767579c	×	×	×	×
Dasymacaria sp. nr. plebeia	SH132c	MG767782c	MG768177c	×	MG767581c	MG767409c	MG768397c	×	MG768556c
Deileptenia ribeata	NS23p	GU580765p	GU580803p	×	GU580829p	GU580667p	GU580865p	×	×
Dorsifulcrum sp. nr. canui	F330c	MG767785c	MG768179c	×	MG767584c	MG767412c	MG768399c	MG768018c	MG768558c
Dorsifulcrum sp. nr. lamottei	F98c	MG767787c	MG768181c	×	MG767586c	MG767414c	MG768400c	×	×
Dorsifulcrum sp. SH01	F297c	MG767786c	MG768180c	×	MG767585c	MG767413c	×	MG768019c	×
Dorsifulcrum sp. SH02	SH150c	MG767788c	MG768182c	×	MG767587c	MG767415c	×	MG768020c	×
Ectropis crepuscularia	NS21p	GU580767p	GU580804p	×	GU580827p	GU580666p	GU580863p	×	×
Ectropis elaphrodes	F486c	MG767836c	MG768224c	MG767334c	MG767625c	MG767447c	MG768429c	MG768046c	MG768587c
Ematurga atomaria	E. Ounap 6l, NS43p	MH522799l	GU580806p	MH522826l	GU580845p	GU580686p	GU580878p	MH522893l	MH522920l
Ennominae sp. SH01	R1698c	MG767913c	MG768297c	×	MG767687c	MG767498c	MG768486c	MG768102c	MG768635c
Ennominae sp. SH02	R1636c	MG767911c	MG768295c	×	MG767685c	MG767496c	MG768484c	MG768100c	×
Ennominae sp. SH03	F101c	MG767839c	MG768227c	×	MG767626c	×	MG768432c	×	×
Ennominae sp. SH04	R1369c	MG767905c	MG768289c	×	MG767682c	MG767491c	MG768478c	MG768096c	×
Ennominae sp. SH05	R886c	MG767895c	×	×	×	MG767483c	×	×	×
Ennominae sp. SH06	R2330c	MG767921c	MG768305c	×	MG767693c	MG767506c	MG768494c	×	×
Ennominae sp. SH07	R2238c	MG767919c	MG768303c	×	MG767691c	MG767504c	MG768492c	×	×
Ennominae sp. SH08	F477c	MG767840c	MG768228c	×	MG767627c	×	×	×	×
Ennominae sp. SH09	SH4650c	MG767958c	MG768339c	×	MG767725c	MG767532c	MG768515c	MG768127c	MG768653c
Ennominae sp. SH10	R1848c	MG767914c	MG768298c	×	MG767688c	MG767499c	MG768487c	×	×
Ennominae sp. SH11	R82c	MG767931c	×	×	MG767702c	×	×	×	×
Ennominae sp. SH12	R104c	MG767896c	MG768280c	×	MG767676c	MG767484c	MG768473c	MG768089c	×
Ennominae sp. SH13	R330c	MG767928c	MG768312c	×	MG767699c	MG767512c	×	×	×
Ennominae sp. SH14	R2360c	MG767922c	MG768306c	×	MG767694c	MG767507c	MG768495c	×	×
Ennominae sp. SH15	R85bc	MG767933c	MG768316c	×	×	×	×	MG768112c	×
Ennominae sp. SH16	R995c	MG767936c	×	×	×	×	×	×	×
Ennominae sp. SH17	SH447c	MG767885c	MG768271c	×	MG767669c	MG767475c	MG768467c	MG768083c	MG768621c
Ennominae sp. SH21	Hes284c	MG767979c	MG768357c	×	×	MG767545c	×	MG768145c	×
Ennomos autumnaria	E. Ounap 1313b	KX788603b	×	KX788750b	×	×	×	×	×
Ennomos erosaria	E. Ounap 865h	KX343542h	KX343685h	KX343626h	KX343409h	KX343276h	KX343350h	KX343748h	KX343821h
Ennomos fuscantaria	unknownm, NS19p	EF206682m	EF206674m	GU593335p	GU580826p	GU580665p	GU580861p	×	×
Epigynopteryx ansorgei	R926c	MG767935c	MG768318c	MG767353c	MG767704c	MG767516c	MG768502c	MG768113c	MG768640c
Epigynopteryx coffeae	R64c	MG767939c	MG768321c	MG767355c	MG767707c	MG767519c	MG768505c	MG768116c	MG768643c
Epigynopteryx maculosata	V10c	MG767943c	MG768324c	MG767358c	MG767711c	×	MG768506c	MG768117c	×
Epigynopteryx sp. nr. coffeae	R219c	MG767938c	MG768320c	×	MG767706c	MG767518c	MG768504c	MG768115c	MG768642c
Epigynopteryx sp. SH01	SH405c	MG767881c	MG768267c	×	MG767666c	MG767471c	MG768463c	MG768080c	×
Epigynopteryx sp. SH02	SH1152c	MG767980c	MG768358c	×	MG767743c	MG767546c	MG768526c	×	MG768669c
Epigynopteryx sp. SH03	R2578c	MG767925c	MG768309c	×	MG767697c	MG767510c	×	×	×
Epigynopteryx sp. SH04	RBD57c	MG767983c	MG768361c	MG767374c	MG767745c	MG767549c	MG768529c	×	MG768672c
Epigynopteryx sp. SH05	Hes468c	MG767959c	MG768340c	MG767365c	MG767726c	×	MG768516c	×	×
Erannis defoliaria	MM14738i, unknownm, NS20p	EF206688m	EF206680m	×	×	×	GU580862p	JF784908i	JF785269i
Geolyces contenta	R1381c	MG767906c	MG768290c	×	MG767683c	MG767492c	MG768479c	×	×
Geolyces linearis	R2244c	MG767920c	MG768304c	×	MG767692c	MG767505c	MG768493c	×	MG768638c
Geolyces smithi	R8c	MG767930c	MG768314c	×	MG767701c	MG767514c	MG768500c	MG768110c	×
Geolyces sp. nr. contenta	R2217c	MG767918c	MG768302c	×	MG767690c	MG767503c	MG768491c	MG768105c	×
Geolyces sp. nr. sanghana	R66c	MG767898c	MG768282c	×	MG767678c	MG767485c	MG768474c	MG768091c	MG768625c
Geolyces sp. nr. variegata SH01	F337c, R1250c	MG767803c	MG768195c	×	MG767598c	MG767426c	MG768410c	MG768025c	×
Geolyces sp. SH01	94UVc	MG767887c	MG768273c	×	×	MG767477c	MG768469c	MG768085c	×
Geolyces sylvana	R169c	MG767888c	MG768274c	×	×	×	×	×	×
Geolyces variegata	SH585c	MG767799c	MG768192c	×	MG767596c	MG767424c	MG768407c	×	MG768564c
Hylaea fasciaria	NS45p	GU580768p	GU580805p	×	GU580846p	GU580688p	GU580880p	×	×
Hypomecis intrusilinea	F303c	MG767816c	MG768208c	MG767328c	MG767611c	MG767437c	×	×	×
Hypomecis punctinalis	E.Ounap1341l, unknownm, NS18p	MH522803l	EF206675m	×	GU580825p	GU580664p	×	×	×
Hypomecis roboraria	E. Ounap 129b, MM01469i	KX788616b	KX788720b	JF785095i	KX788743b	KX788784b	×	KX788803b	JF785221i
Hypomecis sp. SH01	SH315c	MG767776c	MG768172c	MG767319c	MG767577c	×	MG768393c	MG768015c	MG768552c
Hypomecis sp. SH02	SH17c	MG767805c	MG768197c	MG767325c	MG767600c	×	MG768412c	×	MG768566c
Hypomecis sp. SH03	SH2059c	MG767806c	MG768198c	MG767326c	MG767601c	MG767428c	MG768413c	MG768027c	MG768567c
Lomaspilis marginata	MM01247i, NS42p	GU580777p	GU580813p	×	JF785434i	GU580685p	GU580877p	JF784865i	JF785212i
Lomaspilis opis	E. Ounap 204original	original	original	original	original	original	original	original	original
Lomographa bimaculata	MM07846i, NS09p	GU580778p	GU580814p	×	×	JF785000i	GU580857p	JF784891i	JF785250i
Lomographa temerata	TUZ600968g, E. Ounap1287q	MH423814q	HQ340210g	HQ340237g	MH423818q	HQ340228g	HQ340220g	×	MH423830q
Lycia hirtaria	unknownj, NS15p	GU580779p	AY948509j	AY948536j	GU580823p	GU580662p	×	×	×
Lycia pomonaria	E. Ounap 1311b	KX788604b	KX788709b	×	×	×	×	×	×
Macaria alternata	TUZ600969g, E. Ounap1288l	MH522805l	HQ340212g	×	MH522845l	HQ340230g	HQ340222g	MH522896l	MH522925l
Macaria brunneata	NS17p	GU580774p	GU580810p	×	GU580824p	GU580663p	×	×	×
Macaria liturata	TUZ600651g	HQ340180g	×	×	×	×	×	×	×
Macaria notata	E. Ounap 18q	MH423815q	MH423816q	MH423817q	MH423819q	MH423821q	MH423824q	MH423827q	MH423831q
Macaria wauaria	TUZ600970g	HQ340172g	HQ340205g	HQ340233g	×	HQ340225g	HQ340219g	×	×
Megadrepana cinerea	SH626c	MG767800c	MG768193c	×	MG767597c	×	MG768408c	MG768024c	×
Menophra sp. SH01	SH1094c	MG767817c	×	×	×	×	×	×	×
Mesothisa sp. SH01	V12c	MG767941c	MG768323c	MG767357c	MG767709c	×	×	×	×
Metallospora catori	R113c	MG767784c	MG768178c	×	MG767583c	MG767411c	MG768398c	×	MG768557c
Miantochora fletcheri	R1057c	MG767899c	MG768283c	×	MG767679c	MG767486c	MG768475c	MG768092c	MG768626c
Miantochora picturata	F384c	MG767798c	MG768191c	×	MG767595c	MG767423c	MG768406c	×	×
Miantochora sp. nr. siniaevi	SH4524c	MG767957c	MG768338c	×	MG767724c	MG767531c	×	MG768126c	MG768652c
Miantochora sp. SH01	SH712c	MG767796c	MG768189c	×	MG767593c	MG767421c	MG768404c	×	×
Miantochora sp. SH02	R2123c	MG767804c	MG768196c	×	MG767599c	MG767427c	MG768411c	MG768026c	MG768565c
Miantochora sp. SH03	SH753c	MG767879c	MG768265c	×	MG767664c	MG767469c	MG768461c	MG768078c	MG768617c
Miantochora venerata	R2164c	MG767797c	MG768190c	×	MG767594c	MG767422c	MG768405c	×	MG768563c
Oedicentra albipennis	SH440c	MG767834c	MG768222c	MG767332c	×	MG767446c	MG768428c	MG768044c	MG768586c
Odontopera bidentata	E. Ounap 33b, MM07436i	KX788620b	KX788724b	KX788763b	JF785449i	JF784997i	JF785513i	KX788807b	JF785244i
Oedicentra gerydaria	Hes240c, SH408c	MG767984c	MG768362c	MG767375c	×	MG767448c	MG768530c	MG768148c	MG768673c
Oedicentra sp. nr. albipennis	SH2383c	MG767835c	MG768223c	MG767333c	×	×	×	MG768045c	×
Oedicentra sp. nr. gerydaria	SH1076c	MG767837c	MG768225c	×	×	×	MG768430c	MG768047c	×
Omphalucha sp. SH01	SH1110c	MG767877c	MG768263c	×	MG767662c	×	MG768459c	MG768076c	×
Omphalucha sp. SH02	R1355c	MG767878c	MG768264c	×	MG767663c	MG767468c	MG768460c	MG768077c	MG768616c
Opisthograptis luteolata	TUZ600219g, MM01349i	HQ340182g	HQ340214g	×	HQ340218g	HQ340232g	HQ340224g	JF784868i	JF785217i
Ourapteryx sambucaria	E. Ounap 130b, MM06863i	KX788621b	KX788725b	JF785113i	KX788746b	KX788787b	KX788642b	KX788808b	JF785243i
Paradarisa consonaria	NS34p	GU580783p	GU580816p	×	GU580837p	GU580677p	×	×	×
Petrophora chlorosata	MM05983i	JF784748i	JF785368i	JF785102i	×	×	JF785517i	JF784877i	JF785232i
Phigalia pilosaria	NS11p, unknownj	GU580785p	AY948510j	AY948537j	×	×	×	×	×
Pitthea neavei	V11c	MG767942c	×	×	MG767710c	MG767521c	×	×	×
Plagodis dolabraria	E. Ounap 76b	KX788622b	KX788726b	KX788764b	KX788747b	KX788788b	KX788643b	KX788809b	KX788598b
Plagodis pulveraria	TUZ600971g, MM06431i	HQ340176g	HQ340209g	HQ340236g	HQ340217g	HQ340227g	JF785519i	JF784879i	JF785235i
Pseudopanthera macularia	TUZ600972g, E. Ounap 1339l	MH522808l	HQ340208g	HQ340235g	MH522848l	MH522871l	×	MH522899l	MH522928l
Pycnostega sp. nr. umbrina	SH1051c	MG767764c	MG768162c	×	MG767568c	MG767395c	×	MG768004c	MG768547c
Racotis apodosima	SH1081c	MG767775c	MG768171c	×	MG767576c	MG767405c	MG768392c	MG768014c	×
Racotis sp. SH01	F469c	MG767774c	×	×	×	×	×	×	×
Selenia dentaria	BC ZSM Lep 01257a,TUZ600973g	HQ601544a	HQ340213g	HQ340239g	×	HQ340231g	HQ340223g	×	×
Selenia tetralunaria	TUZ600974g	HQ340173g	HQ340206g	×	×	HQ340226g	×	×	×
Siona lineata	E. Ounap 30l, unknownm, NS44p	MH522809l	EF206678m	GU593340p	MH522849l	GU580687p	GU580879p	MH522900l	MH522929l
Sphingomima discolucida	R1336c	MG767904c	MG768288c	×	MG767681c	MG767490c	×	×	MG768630c
Thenopa diversa	R2198c	MG767917c	MG768301c	×	×	MG767502c	MG768490c	×	×
Xenimpia sp. SH01	SH2963c	MG767972c	MG768352c	MG767369c	MG767738c	MG767539c	×	MG768140c	MG768665c
Zamarada deceptrix	V4c	MG767946c	MG768327c	×	×	×	×	×	×
Zamarada ilma	V2c	MG767944c	MG768325c	MG767359c	MG767712c	MG767522c	MG768507c	MG768118c	×
Zamarada melpomene	SH177c	MG767791c	MG768185c	MG767323c	MG767589c	MG767417c	MG768401c	MG768023c	×
Zamarada sp. nr. prolata	SH450c	MG767790c	MG768184c	MG767322c	×	MG767416c	×	MG768022c	×
Zamarada sp. nr. rhamphis	R1262c	MG767901c	MG768285c	×	×	×	×	×	×
Zamarada sp. SH01	SH437c	MG767789c	MG768183c	MG767321c	MG767588c	×	×	MG768021c	MG768559c
Zamarada sp. SH02	SH451c	MG767792c	MG768186c	MG767324c	MG767590c	MG767418c	MG768402c	×	MG768560c
Zeuctoboarmia smithi	F180c	MG767829c	MG768219c	×	×	×	×	×	×
Geometrinae
Agathia confuscata	V8c	MG767948c	MG768329c	×	MG767715c	MG767524c	MG768509c	MG768119c	×
Agathia sp.	MM14745i	JF784789i	JF785406i	JF785134i	×	JF785019i	×	JF784910i	×
Antharmostes papilio	AH2i	JF784651i	JF785277i	×	×	×	×	×	JF785140i
Antharmostes sp. SH01	SH2138c	MG767891c	×	×	MG767672c	×	×	×	×
Antharmostes sp. SH02	SH350c	MG767892c	MG768277c	×	MG767673c	MG767480c	MG768470c	MG768086c	MG768622c
Antharmostes sp. SH03	SH453c	MG767894c	MG768279c	×	MG767675c	MG767482c	MG768472c	MG768088c	MG768624c
Aracima serrata	MM13434i	JF784779i	JF785399i	JF785128i	×	JF785014i	×	×	JF785263i
Argyrographa moderata	MM00223i	JF784709i	JF785332i	JF785070i	×	JF784958i	×	JF784847i	JF785188i
Chloropteryx opalaria	gb-ID-17715i	JF784690i	JF785314i	JF785062i	×	×	JF785484i	JF784833i	JF785175i
Comibaena bajularia	MM14710i	JF784786i	JF785404i	×	×	JF785017i	×	×	JF785268i
Comibaena sp. nr. flavitaenia	Hes427c	MG767975c	MG768354c	MG767371c	MG767740c	MG767542c	MG768524c	MG768142c	×
Comostola leucomerata	AH7829i	JF784669i	JF785295i	JF785044i	×	×	×	×	×
Comostolopsis sp. nr. rubristicta	SH406c	MG767882c	MG768268c	MG767342c	MG767667c	MG767472c	MG768464c	MG768081c	MG768619c
Comostolopsis sp. SH01	Hes605c	MG767973c	MG768353c	×	×	MG767540c	×	MG768141c	MG768666c
Comostolopsis stillata	SH1070c	MG767876c	MG768262c	×	MG767661c	MG767467c	MG768458c	×	×
Conchyliodes distelitis	MM00211i	JF784703i	×	JF785067i	×	×	×	JF784844i	JF785183i
Ctenoberta sp. nr. abanga	R207c	MG767916c	MG768300c	×	MG767689c	MG767501c	MG768489c	MG768104c	MG768637c
Geometra papilionaria	MM01146e, E. Ounap 330h, NS03p	KX343540h	GU580809p	KX343625h	GU580821p	GU830656e	GU830046e	KX343746h	KX343819h
Geometrinae sp. SH01	SH1147c	MG767862c	MG768249c	×	MG767648c	MG767457c	MG768449c	MG768066c	MG768605c
Hemistola chrysoprasaria	AH3830i	JF784655i	JF785280i	JF785032i	JF785414i	JF784917i	JF785462i	JF784800i	JF785144i
Hemithea aestivaria	E. Ounap 1334b, MM10876i	KX788614b	KX788718b	JF785123i	JF785454i	JF785007i	JF785531i	KX788801b	KX788594b
Hierochthonia semitaria	MM13439i	JF784782i	×	JF785130i	×	×	×	×	JF785265i
Jodis lactearia	E. Ounap 77c	MG767763c	MG768161c	MG767317c	MG767567c	MG767394c	MG768382c	MG768003c	MG768546c
Jodis putata	E. Ounap 34h, MM06428i, NS04p	KX343541h	KX343684h	GU593342p	KX343408h	JF784987i	GU580853p	KX343747h	KX343820h
Lophostola cara	Hes631c	MG767981c	MG768359c	MG767373c	×	MG767547c	MG768527c	MG768146c	MG768670c
Lophostola sp. nr. annuligera	Hes525c	MG767971c	MG768351c	×	×	MG767538c	×	MG768139c	MG768664c
Metallochlora misera	SH4727c	MG767961c	MG768342c	MG767367c	MG767728c	MG767534c	×	MG768129c	MG768655c
Microloxia ruficornis	AH3607i	JF784654i	JF785279i	JF785031i	×	JF784916i	×	JF784799i	JF785143i
Mixocera albistrigata	V5c	MG767947c	MG768328c	MG767360c	MG767714c	MG767523c	×	×	MG768644c
Nemoria nigrisquama	gb-ID-17689i	JF784689i	JF785313i	JF785061i	×	JF784944i	JF785483i	JF784832i	JF785174i
Phaiogramma faustinata	Hes754c	MG767960c	MG768341c	MG767366c	MG767727c	MG767533c	MG768517c	MG768128c	MG768654c
Pingasa commutata	SH387c	MG767854c	MG768242c	MG767335c	MG767641c	MG767452c	MG768443c	×	MG768598c
Pingasa sp. SH01	F199c	MG767855c	MG768243c	MG767336c	MG767642c	MG767453c	×	MG768060c	MG768599c
Pingasa sp. SH02	SH2151c	MG767937c	MG768319c	MG767354c	MG767705c	MG767517c	MG768503c	MG768114c	MG768641c
Prasinocyma adornata	SH416c	MG767893c	MG768278c	×	MG767674c	MG767481c	MG768471c	MG768087c	MG768623c
Prasinocyma albisticta	Hes696c	MG767956c	MG768337c	MG767364c	MG767723c	MG767530c	MG768514c	MG768125c	MG768651c
Prasinocyma bongaensis	Hes632c	MG767949c	MG768330c	MG767361c	MG767716c	×	×	MG768120c	MG768645c
Prasinocyma delicataria	SH1136c	MG767874c	MG768260c	×	MG767659c	MG767465c	MG768456c	MG768074c	×
Prasinocyma fusca	SH255c	MG767868c	MG768255c	×	×	×	×	×	×
Prasinocyma pedicata	SH424c	MG767857c	MG768245c	MG767337c	MG767644c	×	MG768445c	MG768062c	MG768601c
Prasinocyma sp. SH01	SH207c	MG767858c	MG768246c	MG767338c	MG767645c	×	MG768446c	MG768063c	MG768602c
Prasinocyma sp. SH02	Hes718bc	MG767950c	MG768331c	MG767362c	MG767717c	MG767525c	MG768510c	MG768121c	MG768646c
Prasinocyma sp. SH03	SH438c	MG767864c	MG768251c	×	MG767650c	MG767459c	MG768450c	MG768068c	MG768607c
Prasinocyma sp. SH04	SH925c	MG767954c	MG768335c	×	MG767721c	MG767529c	×	×	MG768650c
Prasinocyma sp. SH05	R1360c	MG767871c	MG768258c	×	MG767656c	MG767463c	MG768454c	×	MG768612c
Prasinocyma sp. SH06	R683c	MG767865c	MG768252c	×	MG767651c	MG767460c	×	×	×
Prasinocyma sp. SH07	Hes808c	MG767953c	MG768334c	×	MG767720c	MG767528c	×	MG768124c	MG768649c
Prasinocyma sp. SH08	SH422c	MG767859c	×	×	×	×	×	×	×
Prasinocyma sp. SH09	SH281c	MG767861c	MG768248c	×	MG767647c	MG767456c	MG768448c	MG768065c	MG768604c
Prasinocyma sp. SH10	SH1028c	MG767875c	MG768261c	×	MG767660c	MG767466c	MG768457c	MG768075c	MG768615c
Prasinocyma sp. SH11	Hes601c	MG767952c	MG768333c	MG767363c	MG767719c	MG767527c	MG768512c	MG768123c	MG768648c
Prasinocyma sp. SH12	SH1057c	MG767866c	MG768253c	×	MG767652c	MG767461c	MG768451c	MG768069c	MG768608c
Prasinocyma sp. SH13	SH1177c	MG767869c	MG768256c	×	MG767654c	MG767462c	MG768452c	MG768071c	MG768610c
Prasinocyma sp. SH14	SH1140c	MG767867c	MG768254c	×	MG767653c	×	×	MG768070c	MG768609c
Prasinocyma sp. SH15	SH1164c	MG767955c	MG768336c	×	MG767722c	×	MG768513c	×	×
Prasinocyma sp. SH16	Hes413c	MG767974c	×	MG767370c	MG767739c	MG767541c	MG768523c	×	MG768667c
Prasinocyma sp. nr. adornata	SH2010c	MG767860c	MG768247c	×	MG767646c	MG767455c	MG768447c	MG768064c	MG768603c
Prasinocyma sp. nr. baumgaertneri	SH1018c	MG767870c	MG768257c	MG767340c	MG767655c	×	MG768453c	MG768072c	MG768611c
Prasinocyma sp. nr. fusca	SH1107c	MG767873c	×	×	MG767658c	×	×	×	MG768614c
Prasinocyma sp. nr. nereis	SH1029c	MG767872c	MG768259c	×	MG767657c	MG767464c	MG768455c	MG768073c	MG768613c
Pseudoterpna coronillaria	AH7532i	JF784666i	JF785291i	JF785041i	×	JF784927i	JF785470i	JF784811i	JF785154i
Pyrochlora rhanis	gb-ID-17183i	JF784683i	JF785308i	JF785057i	×	JF784939i	JF785479i	JF784826i	JF785170i
Synchlora gerularia	AH3854i	JF784657i	JF785282i	JF785034i	×	×	JF785463i	JF784802i	JF785145i
Thalassodes quadraria	R106c	MG767900c	MG768284c	MG767345c	MG767680c	MG767487c	MG768476c	MG768093c	MG768627c
Thalassodes sp. SH01	SH425c	MG767863c	MG768250c	MG767339c	MG767649c	MG767458c	×	MG768067c	MG768606c
Thalera fimbrialis	MM11574i	JF784776i	JF785396i	JF785126i	JF785456i	JF785011i	JF785535i	JF784902i	JF785260i
Thetidia smaragdaria	E. Ounap 329b	KX788628b	KX788732b	KX788768b	×	×	×	×	×
Thetidia undulilinea	Hes467c	MG767976c	MG768355c	MG767372c	MG767741c	MG767543c	×	MG768143c	MG768668c
Timandromorpha discolor	MM13435i	JF784780i	JF785400i	JF785129i	×	JF785015i	×	JF784905i	JF785264i
Larentiinae
Aplocera plagiata	E. Ounap 55h	KX343550h	KX343690h	KX343630h	KX343419h	KX343284h	KX343358h	KX343757h	KX343830h
Aplocera praeformata	E. Ounap 97h, MM01467i	KX343549h	KX343689h	KX343629h	KX343418h	KX343283h	KX343357h	KX343756h	JF785220i
Asthenotricha sp. nr. ansorgei	R90c	MG767908c	MG768292c	MG767347c	×	×	MG768481c	MG768098c	MG768632c
Asthenotricha sp. nr. inutilis	SH1123ac	MG767880c	MG768266c	MG767341c	MG767665c	MG767470c	MG768462c	MG768079c	MG768618c
Asthenotricha sp. SH01	R85ac	MG767932c	MG768315c	MG767351c	MG767703c	MG767515c	MG768501c	MG768111c	×
Asthenotricha unipecten	R253c	MG767793c	×	×	MG767591c	×	×	×	×
Camptogramma bilineata	E. Ounap 864b	KX788606b	KX788711b	KX788751b	KX788735b	KX788776b	KX788633b	KX788793b	KX788586b
Catarhoe cuculata	E. Ounap 126h	KX343609h	KX343734h	KX343671h	KX343462h	KX343336h	KX343396h	KX343807h	KX343881h
Chloroclysta miata	DNA sample 02842 Lepid Phylc	MG767997c	MG768374c	MG767388c	MG767757c	MG767559c	MG768540c	MG768156c	MG768685c
Colostygia pectinataria	E. Ounap 57b	KX788607b	KX788712b	KX788752b	KX788736b	KX788777b	KX788634b	KX788794b	KX788587b
Cosmorhoe ocellata	DNA sample 07875 Lepid Phylc, l	MG767989c	MG768367c	MG767380c	×	MG767553c	MG768534c	MH522901l	MG768678c
Disclisioprocta sp. SH01	Hes479c	MG767982c	MG768360c	×	MG767744c	MG767548c	MG768528c	MG768147c	MG768671c
Dysstroma citrata	E. Ounap 489h, unknownj	KX343551h	AY948502j	AY948530j	×	×	×	×	×
Dysstroma latefasciata	DNA sample 07774 Lepid Phylc	MG767999c	MG768376c	MG767390c	MG767759c	MG767561c	MG768542c	×	MG768687c
Dysstroma truncata	E. Ounap 128h	KX343552h	KX343691h	KX343631h	KX343420h	KX343285h	KX343359h	KX343758h	KX343831h
Ecliptopera capitata	TLMF Lep 07889d	KM572160d	×	×	×	×	×	×	×
Ecliptopera silaceata	E. Ounap 1281h, unknownj	KX343554h	AY948503j	×	KX343422h	KX343287h	KX343361h	KX343760h	KX343833h
Electrophaes corylata	E. Ounap 1306h	KX343555h	KX343693h	KX343633h	KX343423h	KX343288h	KX343362h	KX343761h	KX343834h
Entephria caesiata	DNA sample 10125 Lepid Phylc	MG768000c	MG768377c	MG767391c	MG767760c	MG767562c	MG768543c	×	MG768688c
Eois oressigenes	R260c	MG767926c	MG768310c	×	×	×	×	MG768107c	×
Epirrhoe alternata	E. Ounap 1278h, unknownj, E. Ounap 29l	KX343610h	AY948505j	AY948532j	MH522851l	MH522873l	MH540093l	MH522902l	MH522931l
Epirrhoe tristata	E. Ounap 1305h	KX343611h	KX343735h	KX343672h	KX343464h	KX343338h	KX343398h	KX343809h	KX343883h
Epirrita autumnata	E. Ounap 741h, unknownj, m, NS22p	EF206689m	AY948485j	AY948513j	GU580828p	×	GU580864p	KX343789h	KX343867h
Epirrita dilutata	E. Ounap 486h, unknownj	KX343592h	AY948487j	AY948515j	KX343448h	KX343321h	KX343383h	KX343790h	KX343868h
Episteira sp. SH01	R1310c	MG767903c	MG768287c	MG767346c	×	MG767489c	MG768477c	MG768095c	MG768629c
Euchoeca nebulata	E. Ounap 1277h, unknownj	KX343545h	AY948497j	AY948525j	KX343413h	KX343279h	KX343354h	KX343752h	KX343825h
Eulithis mellinata	E. Ounap 1331b	KX788608b	KX788713b	KX788753b	KX788737b	KX788778b	KX788635b	KX788795b	KX788588b
Eulithis populata	E. Ounap 488h, unknownj	KX343556h	AY948500j	AY948528j	KX343424h	KX343289h	×	×	×
Eulithis prunata	E. Ounap 1419c	MG767993c	MG768371c	MG767384c	MG767753c	MG767555c	MG768536c	×	MG768681c
Eulithis pyropata	E. Ounap 1298h	KX343557h	KX343694h	KX343634h	KX343425h	KX343290h	KX343363h	KX343762h	KX343835h
Eulithis testata	E. Ounap 1282h, unknownj	KX343558h	AY948501j	AY948529j	KX343426h	KX343291h	KX343364h	KX343763h	KX343836h
Euphyia biangulata	E. Ounap 523h	KX343568h	KX343703h	KX343642h	KX343432h	KX343300h	KX343370h	×	KX343844h
Euphyia unangulata	E. Ounap 202h	KX343571h	KX343706h	KX343645h	KX343434h	KX343302h	KX343371h	KX343769h	KX343847h
Eupithecia exiguata	E. Ounap 69c	MG767985c	MG768363c	MG767376c	MG767746c	MG767550c	MG768531c	MG768149c	MG768674c
Eupithecia goossensiata	E. Ounap 1107c	MG768001c	MG768378c	MG767392c	MG767761c	MG767563c	MG768544c	MG768157c	MG768689c
Eupithecia icterata	E. Ounap 140h, unknownj	KX343574h	AY948495j	AY948523j	KX343436h	KX343305h	KX343373h	KX343771h	KX343850h
Eupithecia innotata	E. Ounap 1273h, unknownj	KX343575h	AY948494j	AY948523j	×	×	×	KX343772h	×
Eupithecia nanata	E. Ounap 1074c	MG767988c	MG768366c	MG767379c	MG767749c	MG767552c	×	MG768152c	MG768677c
Eupithecia pusillata	E. Ounap 1329b	KX788611b	KX788715b	KX788756b	KX788740b	KX788781b	KX788638b	KX788798b	KX788591b
Eupithecia satyrata	E. Ounap 1072c	MG767987c	MG768365c	MG767378c	MG767748c	MG767551c	MG768533c	MG768151c	MG768676c
Eupithecia sp. SH01	R2618c	MG767927c	MG768311c	MG767350c	MG767698c	MG767511c	MG768498c	MG768108c	×
Eupithecia subfuscata	E. Ounap 1309h	KX343576h	KX343709h	KX343647h	KX343437h	KX343306h	KX343374h	KX343773h	KX343851h
Eupithecia succenturiata	E. Ounap 54h	KX343577h	KX343710h	KX343648h	KX343438h	KX343307h	KX343375h	KX343774h	KX343852h
Eupithecia tantillaria	E. Ounap 1328b	KX788612b	KX788716b	KX788757b	KX788741b	KX788782b	KX788639b	KX788799b	KX788592b
Eupithecia virgaureata	E. Ounap 1310h	KX343578h	KX343711h	KX343649h	KX343439h	KX343308h	KX343376h	KX343775h	KX343853h
Eupithecia vulgata	E. Ounap 1337b	KX788613b	KX788717b	KX788758b	KX788742b	KX788783b	KX788640b	KX788800b	KX788593b
Eustroma reticulatum	E. Ounap 1336b	KX788610b	KX788714b	KX788755b	KX788739b	KX788780b	KX788637b	KX788797b	KX788590b
Gandaritis pyraliata	E. Ounap 124b, Eo00398k	KX788609b	GQ433494k	KX788754b	KX788738b	KX788779b	KX788636b	KX788796b	KX788589b
Gymnoscelis rufifasciata	E. Ounap 1312h	KX343572h	KX343707h	KX343646h	KX343435h	KX343303h	KX343372h	KX343770h	KX343848h
Gymnoscelis sp. SH01	R2389c	MG767923c	MG768307c	MG767349c	MG767695c	MG767508c	MG768496c	×	MG768639c
Horisme tersata	E. Ounap 1300h	KX343589h	KX343721h	KX343659h	×	KX343319h	KX343381h	KX343787h	KX343865h
Horisme vitalbata	E. Ounap 59h	KX343590h	KX343722h	KX343660h	KX343447h	KX343320h	KX343382h	KX343788h	KX343866h
Hydrelia flammeolaria	E. Ounap 1275h, unknownj	KX343546h	AY948498j	AY948526j	KX343414h	KX343280h	KX343355h	KX343753h	KX343826h
Hydrelia sylvata	E. Ounap 1335b	KX788615b	KX788719b	KX788759b	×	×	×	KX788802b	KX788595b
Hydriomena furcata	E. Ounap 1279h, unknownj	KX343582h	AY948506j	AY948533j	×	KX343311h	×	KX343779h	KX343857h
Hydriomena impluviata	E. Ounap 32f, h	EU443350f	EU443288f	EU443309f	KX343442h	KX343312h	KX343377h	KX343780h	KX343858h
Lampropteryx suffumata	E. Ounap 1304h	KX343560h	KX343696h	KX343636h	KX343428h	KX343293h	KX343366h	KX343765h	KX343838h
Lobidiopteryx sp. nr. stulta	R1267c	MG767902c	MG768286c	×	×	MG767488c	×	MG768094c	MG768628c
Lobophora halterata	E. Ounap 9b	KX788618b	KX788722b	KX788761b	KX788745b	KX788785b	KX788641b	KX788805b	KX788597b
Martania taeniata	DNA sample 02895 Lepid Phylc	MG767995c	MG768373c	MG767386c	MG767755c	MG767557c	MG768538c	×	MG768683c
Mesoleuca albicillata	E. Ounap 1303h	KX343584h	KX343716h	KX343654h	×	KX343314h	KX343378h	KX343781h	KX343859h
Mesotype didymata	E. Ounap 742h, unknownj, NS14p	KX343597h	AY948492j	AY948520j	KX343452h	×	GU580860p	KX343794h	KX343872h
Mesotype parallelolineata	E. Ounap 1076c	MG767990c	MG768368c	MG767381c	MG767750c	×	×	MG768153c	×
Odezia atrata	E. Ounap 858b	KX788619b	KX788723b	KX788762b	×	KX788786b	×	KX788806b	×
Operophtera brumata	E. Ounap 740h, unknownj, NS29p	GU580781p	AY948488j	AY948516j	KX343449h	KX343322h	KX343384h	KX343791h	KX343869h
Operophtera fagata	E. Ounap 853h, unknownj	KX343594h	AY948489j	AY948517j	KX343450h	KX343323h	KX343385h	KX343792h	KX343870h
Pasiphila debiliata	DNA sample 11713 Lepid Phylc	MG767996c	×	MG767387c	MG767756c	MG767558c	MG768539c	×	MG768684c
Pelurga comitata	E. Ounap 1294h	KX343585h	KX343717h	KX343655h	KX343444h	KX343315h	KX343379h	KX343782h	KX343860h
Perizoma albulata	E. Ounap 48h, unknownj	KX343595h	AY948491j	AY948519j	KX343451h	KX343324h	KX343386h	KX343793h	KX343871h
Perizoma alchemillata	E. Ounap 1276h, MM01453i, unknownj	KX343596h	AY948493j	AY948521j	×	×	×	JF784869i	JF785218i
Perizoma flavofasciata	E. Ounap 1077c	MG767991c	MG768369c	MG767382c	MG767751c	×	×	MG768154c	MG768679c
Philereme transversata	E. Ounap 857h	KX343598h	KX343723h	KX343661h	KX343453h	KX343325h	KX343387h	KX343795h	KX343873h
Philereme vetulata	E. Ounap 1295h, MM06788i	KX343599h	KX343724h	KX343662h	JF785448i	KX343326h	KX343388h	JF784869i, KX343796h	JF785241i
Plemyria rubiginata	E. Ounap 867b	KX788623b	KX788727b	KX788765b	KX788748b	KX788789b	KX788644b	KX788810b	KX788599b
Pterapherapteryx sexalata	E. Ounap 1308h	KX343608h	KX343733h	KX343670h	KX343460h	KX343334h	KX343394h	KX343805h	KX343880h
Rheumaptera cervinalis	E. Ounap 1299h	KX343600h	KX343725h	KX343663h	KX343454h	KX343327h	KX343389h	KX343797h	KX343874h
Rheumaptera hastata	E. Ounap 46h	KX343601h	KX343726h	KX343664h	KX343455h	KX343328h	KX343390h	KX343798h	KX343875h
Rheumaptera undulata	E. Ounap 1301h	KX343602h	KX343727h	KX343665h	KX343456h	KX343329h	KX343391h	KX343799h	KX343876h
Scotopteryx chenopodiata	E. Ounap 334h, unknownj	KX343612h	AY948504j	AY948531j	KX343465h	KX343339h	KX343399h	KX343810h	KX343884h
Thera cognata	E. Ounap 123c	MG767994c	MG768372c	MG767385c	MG767754c	MG767556c	MG768537c	×	MG768682c
Thera juniperata	E. Ounap 1081c	MG767992c	MG768370c	MG767383c	MG767752c	MG767554c	MG768535c	MG768155c	MG768680c
Thera obeliscata	E. Ounap 1332b	KX788625b	KX788729b	×	KX788749b	KX788790b	KX788645b	KX788811b	KX788601b
Trichopteryx carpinata	E. Ounap 1f, h, MM04633i	EU443349f	EU443287f	EU443308f	KX343461h	KX343335h	KX343395h	KX343806h	JF785229i
Venusia blomeri	E. Ounap 1280h, unknownj	KX343544h	AY948496j	AY948524j	KX343412h	×	KX343353h	KX343751h	KX343824h
Venusia cambrica	DNA sample 07865 Lepid Phylc, l	MG767998c	MG768375c	MG767389c	MG767758c	MG767560c	MG768541c	MH522904l	MG768686c
Xanthorhoe biriviata	E. Ounap 1297h	KX343613h	KX343736h	KX343673h	KX343466h	KX343340h	KX343400h	KX343811h	KX343885h
Xanthorhoe ferrugata	E. Ounap 1296h	KX343614h	KX343737h	KX343674h	KX343467h	KX343341h	KX343401h	×	KX343886h
Xanthorhoe fluctuata	E. Ounap 1326original	original	original	original	original	original	original	×	original
Xanthorhoe montanata	E. Ounap 49h	KX343615h	KX343738h	KX343675h	KX343468h	KX343342h	KX343402h	KX343812h	KX343887h
Xanthorhoe quadrifasiata	E. Ounap 81c	MG767986c	MG768364c	MG767377c	MG767747c	×	MG768532c	MG768150c	MG768675c
Xanthorhoe spadicearia	E. Ounap 1307h	KX343616h	KX343739h	KX343676h	KX343469h	KX343343h	KX343403h	×	KX343888h
Sterrhinae
Cartalertis forbesi	Ox28c	MG767889c	MG768275c	MG767343c	×	MG767478c	×	×	×
Cartaletis variabilis	Ox17c	MG767890c	MG768276c	MG767344c	MG767671c	MG767479c	×	×	×
Cyclophora albipunctata	E. Ounap 374c, f, l	EU443360f	EU443297f	×	MG768379c	MG767564c	MG768158c	MH522905l	MH522934l
Cyclophora annularia	E. Ounap 1302l	MH522814l	MH522957l	×	×	MH522877l	×	×	×
Cyclophora diplosticta	LR84UVc	MG767886c	MG768272c	×	MG767670c	MG767476c	MG768468c	MG768084c	×
Cyclophora punctaria	E. Ounap 40b, f	EU443361f	EU443298f	EU443318f	×	KX788769b	KX788629b	KX788791b	KX788584b
Idaea aversata	E. Ounap 373f, h	EU443357f	EU443294f	EU443315f	KX343410h	KX343277h	KX343351h	KX343749h	KX343822h
Idaea biselata	E. Ounap 863b	KX788617b	KX788721b	KX788760b	KX788744b	×	×	KX788804b	KX788596b
Idaea emarginata	E. Ounap 1078c	MG767762c	MG768160c	MG767316c	MG767566c	MG767393c	MG768381c	MG768002c	MG768545c
Lythria cruentaria	E. Ounap 320f, h	EU443365f	EU443302f	EU443322f	KX343411h	KX343278h	KX343352h	KX343750h	KX343823h
Rhodostrophia vibicaria	E. Ounap 317b, f	EU443354f	EU443292f	EU443313f	×	KX788771b	KX788630b	KX788792b	KX788585b
Scopula floslactata	E. Ounap 37b, c, l	KX788626b	KX788730b	KX788766b	MG768380c	MG767565c	MG768159c	MH522912l	MG768691c
Scopula immorata	E. Ounap 324b, MM00586e, i, unknownj, NS01p	KX788602b	KX788707b	AY948535j	×	×	GU580850p	GU830351e	JF785209i
Scopula immutata	E. Ounap 79b, q	KX788627b	KX788731b	KX788767b	MH423820q	MH423822q	MH423825q	MH423828q	MH423832q
Scopula johnsoni	R1872c	MG767915c	MG768299c	MG767348c	×	MG767500c	MG768488c	MG768103c	MG768636c
Scopula sp. nr. calcarata	SH421c	MG767770c	MG768167c	MG767318c	×	MG767401c	MG768388c	MG768010c	MG768551c
Scopula sp. nr. karischi	SH432c	MG767773c	MG768170c	×	MG767575c	MG767404c	MG768391c	MG768013c	×
Scopula sp. nr. laevipennis	R1050c	MG767897c	MG768281c	×	MG767677c	×	×	MG768090c	×
Scopula sp. nr. vitellina	SH448c	MG767771c	MG768168c	×	MG767573c	MG767402c	MG768389c	MG768011c	×
Scopula sp. SH01	SH376c	MG767767c	MG768165c	×	MG767571c	MG767398c	MG768385c	MG768007c	×
Scopula sp. SH02	SH322c	MG767768c	×	×	MG767572c	MG767399c	MG768386c	MG768008c	MG768550c
Scopula sp. SH03	SH385c	MG767769c	MG768166c	×	×	MG767400c	MG768387c	MG768009c	×
Scopula sp. SH04	SH1144c	MG767772c	MG768169c	×	MG767574c	MG767403c	MG768390c	MG768012c	×
Scopula sp. SH05	R2208c	MG767910c	MG768294c	×	×	MG767495c	MG768483c	×	MG768634c
Scopula sp. SH06	R167c	MG767912c	MG768296c	×	MG767686c	MG767497c	MG768485c	MG768101c	×
Scopula sp. SH07	R14ac	MG767909c	MG768293c	×	×	MG767494c	MG768482c	MG768099c	MG768633c
Scopula sp. SH08	R75c	MG767884c	MG768270c	×	×	MG767474c	MG768466c	×	×
Scopula tenera	SH1155c	MG767781c	MG768176c	×	×	MG767408c	MG768396c	MG768017c	MG768555c
Scopula ternata	E. Ounap 1333b	KX788624b	KX788728b	×	×	×	×	×	KX788600b
Timandra comae	E. Ounap 252b, c, f, l	EU443363f	EU443300f	EU443320f	KX788734b	KX788773b	KX788632b	MH522916l	MG768690c
Timandra griseata	E. Ounap 249b, f, MM08391i	EU443362f	EU443299f	EU443319f	KX788733b	KX788772b	KX788631b	JF784893i	JF785252i
References
aHausmann,A., Haszprunar,G. & Hebert,P.D. 2011. DNA barcoding the geometrid fauna of Bavaria (Lepidoptera): successes, surprises, and questions. PloS One, 6, e17134.
bHolm, S., Davis, R.B., Javoiš, J., Õunap, E., Kaasik, A., Molleman, F. & Tammaru, T. 2016. A comparative perspective on longevity: the effect of body size dominates over ecology in moths. Journal of Evolutionary Biology 29: 2422-2436.
cHolm, S., Javoiš, J., Õunap, E., Davis, R., Kaasik, A., Molleman, F., Tasane, T & Tammaru, T. 2018.Reproductive behaviour indicates specificity in resource use: phylogenetic examples from temperate and tropical insects. Oikos 127: 1113-1124.
dHuemer,P., Mutanen,M., Sefc,K.M. and Hebert,P.D. 2014. Testing DNA barcode performance in 1000 species of European Lepidoptera: large geographic distances have small genetic impacts. PLoS ONE 9 (12), E115774
eMutanen, M., Wahlberg, N. & Kaila, L. 2010. Comprehensive gene and taxon coverage elucidates radiation patterns in moths and butterflies. Proc. R. Soc. B. 277: 2839-2848
fÕunap, E., Viidalepp, J. & Saarma, U. 2008. Systematic position of Lythriini revised: transferred from Larentiinae to Sterrhinae (Lepidoptera, Geometridae). Zoologica Scripta 37: 405-413.
gÕunap, E., Javoiš, J., Viidalepp, J., & Tammaru T 2011. Phylogenetic relationships of selected European Ennominae (Lepidoptera, Geometridae). Eur. J. Entomol. 108: 267-273.
hÕunap, E., Viidalepp, J. & Truuverk, A. 2016. Phylogeny of the subfamily Larentiinae (Lepidoptera: Geometridae): integrating molecular data and traditional classifications. Systematic Entomology 41: 824-843.
iSihvonen, P., Mutanen, M., Kaila, L., Brehm, G., Hausmann, A. & Staude, H. S. 2011. Comprehensive molecular sampling yields a robust phylogeny for geometrid moths (Lepidoptera: Geometridae). PloS One, 6, e20356.
jSnäll, N., Tammaru, T., Wahlberg, N., Viidalepp, J., Ruohomäki, K., Savontaus, M-L. & Huoponen, K. 2007 Phylogenetic relationships of the tribe Operophterini (Lepidoptera, Geometridae): a case study of the evolution of female flightlessness. Biological Journal of the Linnaean Society 92, 241-252.
kStrutzenberger, P., Brehm, G., Bodner, F. & Fiedler, K. 2010. Molecular phylogeny of Eois (Lepidoptera, Geometridae): evolution of wing patterns and host plant use in a species-rich group of Neotropical moths. Zoologica Scripta 39: 603-620.
lTammaru, T., Johansson, N. R., Õunap, E. & Davis, R. B. 2018. Day-flying moths are smaller: evidence for ecological costs of being large. Journal of Evolutionary Biology 31: 1400-1404.
mViidalepp, J., Tammaru, T., Snäll, N., Ruohomäki, K., Wahlberg, N. 2007. Cleorodes Warren, 1894 does not belong in the tribe Boarmiini (Lepidoptera: Geometridae). European Journal of Entomology 104: 303-309.
nWahlberg, N., Braby, M. F., Brower, A. V. Z., de Jong, R., Lee, M.-M. Nylin, S., Pierce, N. E., Sperling, F. A. H., Vila, R., Warren, A. D. & Zakharov, E. 2005. Synergistic effects of combining morphological and molecular data in resolving the phylogeny of butterflies and skippers. Proceedings of the Royal Society B: Biological Sciences 272: 1577-1586.
oWahlberg, N. & Wheat, C. W. 2008. Genomic outposts serve the phylogenomic pioneers: designing novel nuclear markers for genomic DNA extractions of Lepidoptera. Systematic Biology 57: 231-242.
pWahlberg, N., Snäll, N., Viidalepp, J., Ruohomäki, K., & Tammaru, T. 2010. The evolution of female flightlessness among Ennominae of the Holarctic forest zone (Lepidoptera, Geometridae). Mol. Phylogenet. Evol. 55: 929-938.
qZrzavá, M., Hladová, I., Dalíková, M., Šíchová, J., Õunap, E., Kubíčková, S. & Marec, F. 2018. Sex chromosomes of the iconic moth Abraxas grossulariata (Lepidoptera, Geometridae) and its congener A. sylvata. Genes 9: 279.
